# Supplementary material for: NOTCH1 Signaling in Head and Neck Squamous Cell Carcinoma
Source: Cells. 2020 Dec 12;9(12):2677. doi: 10.3390/cells9122677 (PMC7764697; doi:10.3390/cells9122677)
Supplement: Supplementary file 1 [file cells-09-02677-s001.zip]

Archive with 1 entries (1 files):
- cells-891042-supplementary.xlsx
