# Supplementary material for: NOTCH1 Signaling in Head and Neck Squamous Cell Carcinoma
Source: Cells. 2020 Dec 12;9(12):2677. doi: 10.3390/cells9122677 (PMC7764697; doi:10.3390/cells9122677)
Supplement: Supplementary file 1 [file cells-09-02677-s001.zip › cells-891042-supplementary.xlsx]

## Sheet: Table S2
HNSCC cell line		HPV status	Protein change	Zygosity	Variant Type	Variant class	Domain	Provean score	Sift score	Consensus	Domain	Predicted function	WB: Total NOTCH1	WB: Cl-NOTCH1	RPPA total NOTCH1	RPPA Cl-NOTCH1	RPPA AXL
MDA1686		Neg	H2018FS	Heterozygous	Frame shift del	Truncating	ANK4	N/A	N/A	N/A	ANK4	Inactivating	WB: NOTCH1 null	WB: NOTCH1 null	-1.21716	-1.03424	0.399269
UMSCC25		Neg	V489FS	Homozygous	Frame shift del	Truncating	Ca binding EGF_12	N/A	N/A	N/A	Ca binding EGF_12	Inactivating			-1.36864	-0.86297	1.4504
HN4		Neg	C344FS	Homozygous	Frame shift ins	Truncating	Ca binding EGF_9	N/A	N/A	N/A	Ca binding EGF_9	Inactivating	WB: NOTCH1 null		-1.1538	-0.894274	0.584188
JHU029		Neg	L418del	Homozygous	In frame del	INDEL	Ca binding EGF_11	N/A	N/A	N/A	Ca binding EGF_11	Inactivating			-0.621064	-0.962286	0.740705
1483		Neg	F357DEL	Homozygous	In frame del	INDEL	Ca binding EGF_9	N/A	N/A	N/A	Ca binding EGF_9	Inactivating			-0.148121	-0.857365	-0.116152
HN31		Neg	C478F	Homozygous	Missense mutation	SNV	Ca binding EGF_12	Deleterious / -9.71	Damaging / 0.0	Impactful	Ca binding EGF_12	Inactivating	WB: strong	ICN absent +/- ligand exp	-0.678026	-0.980262	1.2144
UMSCC25		Neg	E488A	Homozygous	Missense mutation	SNV	Ca binding EGF_12	Deleterious / -4.65	Damaging / 0.004	Impactful	Ca binding EGF_12	Inactivating			-1.36864	-0.86297	1.4504
PCI13		Neg	G1753W	Homozygous	Missense mutation	SNV	TM	Deleterious / -5.83	Damaging / 0.01	Impactful	TM	Inactivating	WB: very weak NOTCH1	WB: very weak NOTCH1	-0.747658	-0.83738	0.50897
MSK922		Neg	C1536Y	Homozygous	Missense mutation	SNV	LNR3	Deleterious / -10.65	Damaging / 0.0	Impactful	LNR3	Weakly activating			-0.118127	-0.748114	0.739066
HN30		Neg	C478F	Homozygous	Missense mutation	SNV	Ca binding EGF_12	Deleterious / -9.71	Damaging / 0.0	Impactful	Ca binding EGF_12	Inactivating			0.0327398	-0.747849	0.611359
TR146		Neg	A1524V	Heterozygous	Missense mutation	SNV	LNR3	Neutral / -0.55	Tolerated / 0.319	Not Impactful	LNR3	Impact unlikely			-0.803223	-0.649594	0.674447
UTSCC45		HPV other	G72R	Homozygous	Missense mutation	SNV	EGF_2	Deleterious / -6.81	Damaging / 0.0	Impactful	EGF_2	Inactivating			ND	ND	ND
UMSCC47		HPV16	G192*	Homozygous	Nonsense mutation	Truncating	Ca binding EGF_5	N/A	N/A	N/A	Ca binding EGF_5	Inactivating	WB: NOTCH1 null	WB: NOTCH1 null	-1.53988	-1.28508	0.605928
MDA1686		Neg	E2008*	Heterozygous	Nonsense mutation	Truncating	ANK4	N/A	N/A	N/A	ANK4	Inactivating	WB: NOTCH1 null	WB: NOTCH1 null	-1.21716	-1.03424	0.399269
PCI15A		Neg	Q1957*	Heterozygous	Nonsense mutation	Truncating	ANK2	N/A	N/A	N/A	ANK2	Inactivating	WB: very weak NOTCH1		-1.46168	-1.01257	0.58877
PCI15B		Neg	Q1957*	Homozygous	Nonsense mutation	Truncating	ANK2	N/A	N/A	N/A	ANK2	Inactivating	WB: NOTCH1 null	WB: NOTCH1 null	-1.44215	-1.01168	0.664979
UMSCC22B		Neg	E1679*	Homozygous	Nonsense mutation	Truncating	HD	N/A	N/A	N/A	HD	Inactivating			-1.2267	-0.909659	-0.216866
UMSCC22A		Neg	E1679*	Homozygous	Nonsense mutation	Truncating	HD	N/A	N/A	N/A	HD	Inactivating	WB: NOTCH1 null	WB: NOTCH1 null	-1.07392	-0.693346	0.63189
UMSCC85		Neg	E694*	Homozygous	Nonsense mutation	Truncating	Ca binding EGF_18	N/A	N/A	N/A	Ca binding EGF_18	Inactivating			ND	ND	ND
MDA1386LN			N/A	Homozygous	wt										-1.26334	-1.18133	0.829644
UMSCC11A			N/A	Homozygous	wt										-0.872977	-1.08447	0.80502
MDA1586			N/A	Homozygous	wt										-1.11337	-1.0432	0.501078
UMSCC10B			N/A	Homozygous	wt										-1.1119	-1.01953	1.09722
UMSCC11B			N/A	Homozygous	wt										-0.859593	-1.00944	1.11261
UMSCC4			N/A	Homozygous	wt										-1.31911	-1.00755	-0.0935054
584A2			N/A	Homozygous	wt										-1.4344	-0.89928	2.258
JHU022			N/A	Homozygous	wt										-0.965767	-0.894608	0.982663
UMSCC19			N/A	Homozygous	wt										-1.04316	-0.891837	0.323822
SQCCY1			N/A	Homozygous	wt										-1.36116	-0.889953	0.771942
183			N/A	Homozygous	wt								WB: moderate	WB: weak	-0.894526	-0.881516	0.144152
UMSCC10A			N/A	Homozygous	wt										-1.15421	-0.881187	1.62364
DETROIT562			N/A	Homozygous	wt										-0.888971	-0.862274	-0.317366
UMSCC14A			N/A	Homozygous	wt										-0.831684	-0.854334	1.32403
MDA1386TU			N/A	Homozygous	wt										-0.995129	-0.848966	0.471212
UMSCC14B			N/A	Homozygous	wt										-0.780757	-0.83763	1.15892
MDA686TU			N/A	Homozygous	wt										-1.10683	-0.836078	0.461575
SCC9			N/A	Homozygous	wt										-1.04659	-0.824298	0.884778
SCC4			N/A	Homozygous	wt										-0.796443	-0.806769	0.301803
JHU011			N/A	Homozygous	wt										-0.863644	-0.805088	0.51812
UMSCC6			N/A	Homozygous	wt										-0.478607	-0.760043	0.179205
HN5			N/A	Homozygous	wt										-0.874299	-0.730838	-0.460438
MDA886LN			N/A	Homozygous	wt										-0.78234	-0.720058	-0.220082
UMSCC17A			N/A	Homozygous	wt										-0.756121	-0.713109	-0.236956
UMSCC1			N/A	Homozygous	wt								WB: moderate	WB: weak	-0.665096	-0.700392	0.325634
PJ34			N/A	Homozygous	wt								WB: strong	WB: weak	-0.496269	-0.695079	-0.221509
MDA686LN			N/A	Homozygous	wt										-0.632963	-0.676559	-0.0142185
MDA1186			N/A	Homozygous	wt										-0.61301	-0.662298	-0.229557
OSC19			N/A	Homozygous	wt										-1.16356	-0.623117	0.418266
UMSCC17B			N/A	Homozygous	wt										-0.16632	-0.579314	-0.297253
SCC25			N/A	Homozygous	wt										-0.596519	-0.575303	0
SCC61			N/A	Homozygous	wt								WB: strong	WB: strong	-0.543866	-0.549122	-0.0654118
CAL27			N/A	Homozygous	wt								WB: strong	WB: weak	-0.231073	-0.518635	0.463143
FADU			N/A	Homozygous	wt								WB: strong	WB: strong	0.166185	-0.502538	0.117052
SCC15			N/A	Homozygous	wt								WB: strong	WB: strong	-0.679203	-0.458125	0.128758
PCI24			N/A	Homozygous	wt								WB: strong	WB: strong	-0.182741	-0.393532	-0.279334
MDA1986LN			N/A	Homozygous	wt								WB: strong	WB: strong	-0.290466	-0.346011	-0.215563
CA922			N/A	Homozygous	wt										ND	ND	ND
HMS001		HPV16	N/A	Homozygous	wt										ND	ND	ND
SCC2			N/A	Homozygous	wt										ND	ND	ND
UDSCC2		HPV16	N/A	Homozygous	wt										ND	ND	ND
UMSCC104		HPV16	N/A	Homozygous	wt										ND	ND	ND
UMSCC3			N/A	Homozygous	wt										ND	ND	ND
UMSCC33			N/A	Homozygous	wt										ND	ND	ND
UPCI_SCC090		HPV16	N/A	Homozygous	wt										ND	ND	ND
UPCI_SCC152		HPV16	N/A	Homozygous	wt										ND	ND	ND
UPCI_SCC154		HPV16	N/A	Homozygous	wt										ND	ND	ND
VU147T		HPV16	N/A	Homozygous	wt										ND	ND	ND
															ND	ND	ND

## Sheet: Table S1
				T-ALL HD mutations							HNSCC HD mutations
				Outcome	Expected #	Observed #	Expected %	Observed %			Outcome	Expected #	Observed #	Expected %	Observed %
				Non impactful	490	104	70.4	14.94			Non impactful	12.96	10	72	55.56
				Impactful	206	592	29.6	85.06			Impactful	5.04	8	28	44.44
				TOTAL	696	696	100	100			TOTAL	18	18	100	100
				P <0.0001							P =0.12
				T-ALL PEST mutations							HNSCC PEST mutations
				Outcome	Expected #	Observed #	Expected %	Observed %			Outcome	Expected #	Observed #	Expected %	Observed %
				Non impactful	30.75	14	75	34.15			Non impactful	5.32	5	76	71.43
				Impactful	10.25	27	25	65.85			Impactful	1.68	2	24	28.57
				TOTAL	41	41	100	100			TOTAL	7	7	100	100
				P <0.0001							P =0.67

## Sheet: Table S3
Gene.Symbol	Pathway	Sig FDR< 0.05	FDR PValue	Fold-change JAG1 to Ctrl	PJ34.JagA	PJ34.JagB	PJ34.JagC	PJ34.FcA	PJ34.FcB	PJ34.FcC	FC_PJ34
LAMC2	Adhesion	1	0.000564539	-2.60195	9.21884	9.37391	9.31652	10.6784	10.7167	10.6565	-2.60195
LAMA3	Adhesion	1	0.014321	-1.20598	7.89178	7.83777	7.82766	8.1732	8.04944	8.14316	-1.20598
LAMB1	Adhesion	0	0.107493	-1.20866	6.77993	6.77704	6.94385	6.97629	7.17445	7.16803	-1.20866
LAMA4	Adhesion	0	0.357115	-1.15041	4.74372	4.82508	4.60468	5.08754	4.94568	4.73346	-1.15041
L1CAM	Adhesion	0	0.265804	-1.14143	4.66448	4.60818	4.66322	4.70005	5.0013	4.79104	-1.14143
LAMB3	Adhesion	0	0.794354	1.03802	9.47692	9.7242	9.70104	9.45017	9.60713	9.68614	1.03802
HES5	Cannonical	1	0.00813716	1.45586	5.35212	5.35116	5.29345	4.89221	4.71243	4.76122	1.45586
HES7	Cannonical	0	0.410515	-1.19199	5.68669	5.36872	5.75926	5.67278	6.09439	5.804	-1.19199
HEYL	Cannonical	0	0.766155	-1.05555	4.9085	5.19009	5.49438	5.3354	5.30767	5.24177	-1.05555
HES6	Cannonical	0	0.265804	-1.05414	5.40252	5.30463	5.39761	5.40651	5.46346	5.46431	-1.05414
HES3	Cannonical	0	0.907668	-1.01774	5.66463	5.35497	4.92133	5.46812	5.10339	5.50697	-1.01774
HEY2	Cannonical	0	0.961413	1.03335	4.6304	5.36387	5.37417	5.11403	5.26202	4.95192	1.03335
HES1	Cannonical	0	0.445969	1.07748	8.02648	8.14308	8.27831	8.0828	7.99615	8.05561	1.07748
HES4	Cannonical	0	0.310493	1.11621	6.87675	6.96652	7.1442	6.80487	6.91702	6.79963	1.11621
HES2	Cannonical	0	0.71054	1.11835	5.38606	5.2927	5.69659	5.40478	4.82254	5.5896	1.11835
HEY1	Cannonical	0	0.184218	1.76184	4.85349	5.04247	5.59701	4.67579	3.91279	4.45722	1.76184
VIM	EMT	1	0.00856718	-1.71093	5.26065	5.20508	5.24158	5.98253	5.8612	6.17142	-1.71093
FN1	EMT	1	0.00856718	-1.67945	5.26693	5.22812	5.40835	5.91218	6.13231	6.09956	-1.67945
TCF3	EMT	1	0.0275604	-1.17186	7.94708	8.00281	8.03989	8.2006	8.29592	8.17843	-1.17186
GRHL2	EMT	1	0.00939162	1.21897	8.96625	8.9657	9.0511	8.66221	8.72561	8.73879	1.21897
SNAI2	EMT	0	0.249993	-1.23297	9.75067	9.35651	9.57594	10.0134	9.73664	9.85292	-1.23297
FOXC2	EMT	0	0.701455	-1.18133	5.89913	5.32744	5.08673	6.07999	5.57616	5.41689	-1.18133
TWIST1	EMT	0	0.766155	-1.12121	4.45983	4.50961	5.14652	4.53698	4.83392	5.2552	-1.12121
GSC	EMT	0	0.445969	-1.11623	6.06036	6.1364	5.81314	6.05796	6.11965	6.31497	-1.11623
CDH1	EMT	0	0.292664	-1.0918	10.1801	9.97324	10.1226	10.1942	10.279	10.1889	-1.0918
CDH2	EMT	0	0.585662	-1.05466	4.01163	3.87862	3.99028	4.16077	3.99059	3.9545	-1.05466
SIX1	EMT	0	0.907668	-1.02228	5.40945	5.26871	5.38889	5.3373	5.62101	5.17193	-1.02228
ELF5	EMT	0	0.907668	-1.0067	4.36214	4.35198	4.31503	4.42143	4.24729	4.38399	-1.0067
ZEB2	EMT	0	0.794354	1.03898	4.21641	4.22582	4.41865	4.30481	3.80331	4.50847	1.03898
ZEB1	EMT	0	0.71054	1.0449	4.0346	4.09814	4.19283	4.14321	4.09948	3.88406	1.0449
SNAI1	EMT	0	0.71054	1.09035	4.56255	5.02075	4.94766	4.61794	4.86609	4.70208	1.09035
TCF4	EMT	0	0.277534	1.14466	5.8051	5.83848	6.03145	5.75948	5.558	5.77338	1.14466
ELF3	EMT	0	0.196601	1.1478	9.08303	8.92688	8.84188	8.77808	8.68118	8.8035	1.1478
ITGA3	integrin	1	0.0328224	-1.56194	8.35553	8.20637	8.68005	9.04171	9.09596	9.07511	-1.56194
ITGA5	integrin	1	0.014321	-1.54809	5.92337	5.84229	6.17316	6.65024	6.60828	6.59209	-1.54809
ITGB6	integrin	1	0.0314542	-1.33463	8.1564	8.29558	8.34373	8.56285	8.68935	8.79034	-1.33463
ITGA6	integrin	1	0.014321	-1.11499	10.1491	10.1437	10.1245	10.265	10.3411	10.2812	-1.11499
ITGB1	integrin	0	0.180026	-1.17262	6.81437	7.05898	7.01417	7.1257	7.28211	7.17606	-1.17262
ITGB4	integrin	0	0.71054	-1.06133	9.59527	9.50859	9.94679	9.73121	9.8028	9.81114	-1.06133
KRT6B	keratin	1	0.00939162	-1.70672	5.87981	5.99982	6.165	6.87294	6.67897	6.81388	-1.70672
KRT14	keratin	1	0.00813716	-1.53685	8.24163	8.24523	8.04623	8.79412	8.77427	8.83287	-1.53685
KRT13	keratin	1	0.00939162	1.77027	10.6534	10.5625	10.4777	9.93049	9.62599	9.65025	1.77027
KRT15	keratin	1	0.000859901	1.90171	8.74099	8.67692	8.60868	7.78554	7.71667	7.7447	1.90171
KRT4	keratin	1	0.00813716	2.0002	6.34606	6.56901	6.42292	5.33401	5.6038	5.39461	2.0002
KRT19	keratin	0	0.295218	-1.05061	9.47882	9.53931	9.40792	9.56555	9.53834	9.53866	-1.05061
KRT75	keratin	0	0.85292	-1.03537	4.62989	4.27949	4.57322	4.57151	4.7497	4.30078	-1.03537
KRIT1	keratin	0	0.447707	1.07222	8.02812	7.87385	7.82316	7.77125	7.74915	7.90587	1.07222
SOX2	stem cell	1	0.00673546	1.43901	10.7351	10.81	10.8214	10.336	10.2173	10.2367	1.43901
ALDH3A1	stem cell	1	0.0271988	1.69994	8.9572	8.6341	8.49309	8.03534	7.88394	7.90382	1.69994
ALDH1A3	stem cell	0	0.445969	-1.09694	6.52196	6.63623	6.69772	6.80197	6.58151	6.86339	-1.09694
POU5F1	stem cell	0	0.766155	-1.04405	6.34367	6.52553	6.71484	6.52043	6.58525	6.68406	-1.04405
POU5F1	stem cell	0	0.766155	-1.04405	6.34367	6.52553	6.71484	6.52043	6.58525	6.68406	-1.04405
CD44	stem cell	0	0.492476	-1.04215	9.34742	9.38188	9.50784	9.51171	9.45873	9.4496	-1.04215
PROM1	stem cell	0	0.794354	-1.03389	4.21552	4.43043	4.15699	4.48798	4.28228	4.17365	-1.03389
POU5F1	stem cell	0	0.794354	-1.03346	6.29248	6.53488	6.70629	6.48244	6.57533	6.64348	-1.03346
POU5F1	stem cell	0	0.794354	-1.03346	6.29248	6.53488	6.70629	6.48244	6.57533	6.64348	-1.03346
POU5F1	stem cell	0	0.794354	-1.02742	6.23884	6.49391	6.64287	6.42262	6.50756	6.58644	-1.02742
POU5F1	stem cell	0	0.794354	-1.02742	6.23884	6.49391	6.64287	6.42262	6.50756	6.58644	-1.02742
NANOG	stem cell	0	0.794354	1.02746	3.28108	3.28467	3.30362	3.00103	3.31487	3.40583	1.02746
ALDH1A1	stem cell	0	0.265804	1.13431	3.46115	3.6556	3.68054	3.52552	3.37893	3.35107	1.13431
POU5F1	stem cell	0	0.445969	1.31174	4.92882	5.66894	5.00348	4.97606	4.98463	4.54388	1.31174
CD44	stem cell	0	0.368614	1.34382	4.6392	5.32607	5.03628	4.24873	4.8592	4.63105	1.34382
